# Supplementary material for: Exposure of Cryptococcus neoformans to Seven Commonly Used Agricultural Azole Fungicides Induces Resistance to Fluconazole as Well as Cross-Resistance to Voriconazole, Posaconazole, Itraconazole and Isavuconazole
Source: Pathogens. 2023 Apr 29;12(5):662. doi: 10.3390/pathogens12050662 (PMC10224184; doi:10.3390/pathogens12050662)
Supplement: Supplementary file 1 [file pathogens-12-00662-s001.zip]

Archive with 2 entries (2 files):
- Supplementary Data S1BIS.pdf
- Supplementary Data S2BIS.pdf
